# Supplementary material for: Endogenization and excision of human herpesvirus 6 in human genomes
Source: PLoS Genet. 2020 Aug 10;16(8):e1008915. doi: 10.1371/journal.pgen.1008915 (PMC7444522; doi:10.1371/journal.pgen.1008915)
Supplement: S1 Table — (XLSX) [file pgen.1008915.s008.xlsx]

## Sheet: Sheet1
Table S1: Genome-wide significant variants from GWAS of integrated HHV-6A/B
Chromosome	Position	A1/A2	AF Case	AF Control	P	OR
22	51209885	G/A	0.1719	0.0002691	4.9e-24	770.9
22	51119624	G/A	0.1562	6.729e-05	1.101e-23	2752
22	51048089	C/T	0.1562	0.0003364	2.967e-21	550.3
22	51058555	TA/T	0.1406	0.0001346	1.489e-20	1216
22	50956116	T/C	0.1406	0.0002691	1.922e-19	607.8
22	50810165	G/C	0.125	6.729e-05	6.51e-19	2123
22	51060264	A/T	0.3281	0.02718	2.855e-17	17.48
22	51184036	G/C	0.1562	0.001615	1.217e-16	114.5
22	51189754	C/T	0.1562	0.001682	1.698e-16	109.9
22	50582094	T/C	0.125	0.0004037	2.136e-16	353.7
22	51109406	GA/G	0.1094	0.0001346	6.793e-16	912.5
22	51099104	C/T	0.4219	0.06507	9.508e-16	10.49
22	51092137	T/G	0.4062	0.05935	1.126e-15	10.84
22	50648429	T/C	0.1406	0.001211	1.203e-15	134.9
22	51084405	A/T	0.4531	0.09252	6.887e-14	8.127
22	50874466	GCGTTT/G	0.09375	0.0001346	1.359e-13	768.6
22	50874474	A/G	0.09375	0.0002019	4.064e-13	512.4
22	51026829	G/A	0.07812	6.729e-05	7.391e-12	1259
22	51214796	G/A	0.2031	0.02207	1.691e-09	11.29
22	51176734	T/C	0.2188	0.03115	1.061e-08	8.708
22	51172319	A/G	0.2188	0.03142	1.179e-08	8.631
22	51174749	T/G	0.2188	0.03176	1.344e-08	8.536
22	51176288	A/G	0.2188	0.03203	1.49e-08	8.462
22	51089624	A/T	0.4688	0.1659	1.882e-08	4.435
22	51099874	G/C	0.4844	0.18	2.932e-08	4.28
22	51101899	A/C	0.4844	0.1805	3.15e-08	4.264
22	51098443	G/A	0.4688	0.1698	3.235e-08	4.313
22	50690655	T/C	0.1719	0.01864	3.423e-08	10.93
22	51080757	G/A	0.4688	0.1709	3.745e-08	4.28
22	49840171	C/T	0.0625	0.0003364	3.811e-08	198.1
