# Supplementary material for: Endogenization and excision of human herpesvirus 6 in human genomes
Source: PLoS Genet. 2020 Aug 10;16(8):e1008915. doi: 10.1371/journal.pgen.1008915 (PMC7444522; doi:10.1371/journal.pgen.1008915)
Supplement: S2 Table — (XLSX) [file pgen.1008915.s009.xlsx]

## Sheet: Sheet1
Table S2: Genome-wide significant variants from GWAS of integrated HHV-6A
Chromosome	Position	A1/A2	AF Case	AF Control	P	OR
22	51209885	G/A	0.4583	0.0002691	1.711e-29	3143
22	51119624	G/A	0.4167	6.729e-05	1.468e-28	10620
22	51048089	C/T	0.4167	0.0003364	3.995e-26	2122
22	51058555	TA/T	0.375	0.0001346	7.275e-25	4458
22	50956116	T/C	0.375	0.0002691	9.44e-24	2229
22	50810165	G/C	0.3333	6.729e-05	1.108e-22	7430
22	50582094	T/C	0.3333	0.0004037	3.679e-20	1238
22	50648429	T/C	0.375	0.001211	6.11e-20	494.8
22	51109406	GA/G	0.2917	0.0001346	3.875e-19	3059
22	50874466	GCGTTT/G	0.25	0.0001346	2.491e-16	2477
22	50874474	A/G	0.25	0.0002019	7.466e-16	1651
22	51214796	G/A	0.5	0.02207	3.515e-14	44.31
22	51026829	G/A	0.2083	6.729e-05	4.185e-14	3911
22	50690655	T/C	0.4583	0.01864	2.347e-13	44.55
22	51176734	T/C	0.5	0.03115	1.855e-12	31.1
22	51172319	A/G	0.5	0.03142	2.047e-12	30.82
22	51174749	T/G	0.5	0.03176	2.313e-12	30.49
22	51206832	A/G	0.5	0.03176	2.313e-12	30.49
22	51176288	A/G	0.5	0.03203	2.549e-12	30.22
22	50634526	A/G	0.375	0.01709	1.518e-10	34.51
22	50634552	A/G	0.375	0.01709	1.518e-10	34.51
22	50961365	A/G	0.375	0.01729	1.679e-10	34.1
22	50628996	A/G	0.375	0.01837	2.82e-10	32.06
22	50625449	T/C	0.4167	0.02698	3.205e-10	25.76
22	51060264	A/T	0.4167	0.02718	3.441e-10	25.56
22	50549177	T/C	0.3333	0.01265	4.807e-10	39.03
22	50647448	G/T	0.375	0.02012	6.158e-10	29.22
22	49840171	C/T	0.1667	0.0003364	6.511e-10	594.3
22	50629872	T/C	0.375	0.02039	6.901e-10	28.83
22	50657112	T/C	0.375	0.02039	6.901e-10	28.83
22	50625271	C/T	0.4167	0.02974	8.084e-10	23.3
22	50122223	G/A	0.1667	0.0004037	1.084e-09	495.2
22	50137885	T/G	0.1667	0.0004037	1.084e-09	495.2
22	50627188	T/C	0.4167	0.0327	1.987e-09	21.13
22	50667565	A/G	0.375	0.02362	2.431e-09	24.81
22	50630794	A/G	0.4167	0.03358	2.55e-09	20.56
22	50633686	C/T	0.4167	0.03371	2.648e-09	20.47
22	50663421	T/C	0.375	0.02402	2.81e-09	24.38
22	51092137	T/G	0.5	0.05935	2.829e-09	15.85
22	50502999	T/C	0.375	0.02456	3.396e-09	23.83
22	50351308	A/G	0.4167	0.03479	3.564e-09	19.82
22	49970513	A/C	0.1667	0.0006056	3.679e-09	330.1
22	50620508	T/C	0.4167	0.03633	5.373e-09	18.94
22	50081684	G/A	0.1667	0.0007401	7.009e-09	270
22	51099104	C/T	0.5	0.06507	7.919e-09	14.37
22	50984052	A/G	0.4167	0.04024	1.402e-08	17.04
22	50446541	GA/G	0.1667	0.001009	1.982e-08	198
22	51239678	T/G	0.5	0.07267	2.705e-08	12.76
22	51084405	A/T	0.5417	0.09252	3.566e-08	11.59
