# Supplementary material for: Endogenization and excision of human herpesvirus 6 in human genomes
Source: PLoS Genet. 2020 Aug 10;16(8):e1008915. doi: 10.1371/journal.pgen.1008915 (PMC7444522; doi:10.1371/journal.pgen.1008915)
Supplement: S3 Table — (XLSX) [file pgen.1008915.s010.xlsx]

## Sheet: Sheet1
Table S3: Sanger sequencing of additional subjects with integrated HHV-6A mapped to chr22q
#	Sample ID	DNA source	rs73185306	rs149078280	rs566665421	HHV6A/B	Integration site	Mapping approach
1	FujitaS1	Fujita Health University	C/T	C/T	A/G	HHV-6A	22q	FISH
2	FujitaS2	Fujita Health University	C/T	C/T	A/G	HHV-6A	22q	FISH
3	FujitaS3	Fujita Health University	C/T	C/T	A/G	HHV-6A	22q	FISH
4	FujitaS4	Fujita Health University	T/T	C/T	A/G	HHV-6A	22q	FISH
5	FujitaS5	Fujita Health University	C/T	C/T	A/G	HHV-6A	22q	FISH
6	FujitaS6	Fujita Health University	C/C	C/C	A/G	HHV-6A	22q	FISH
7	NA18999	1kGP (Coriell)	C/T	C/T	A/G	HHV-6A	22q	Nanopore sequencing
8	HG00657	1kGP (Coriell)	C/C	C/C	A/G	HHV-6A	22q	Nanopore sequencing
