# Supplementary material for: Endogenization and excision of human herpesvirus 6 in human genomes
Source: PLoS Genet. 2020 Aug 10;16(8):e1008915. doi: 10.1371/journal.pgen.1008915 (PMC7444522; doi:10.1371/journal.pgen.1008915)
Supplement: S5 Table — (XLSX) [file pgen.1008915.s012.xlsx]

## Sheet: Sheet1
Table S5: Sanger sequencing of additional Japanese subjects with integrated HHV-6B mapped by FISH to chr22q
#	Sample ID	DNA source	rs73185306	rs149078280	rs566665421	chr22: 51184036	HHV6A/B	Integration site	Mapping approach
1	FujitaS7	Fujita Health University	C/C	C/C	A/A	C/G	HHV-6B	22q	FISH
2	FujitaS8	Fujita Health University	C/C	C/C	A/A	C/G	HHV-6B	22q	FISH
3	FujitaS9	Fujita Health University	C/C	C/C	A/A	C/G	HHV-6B	22q	FISH
