# Supplementary material for: Endogenization and excision of human herpesvirus 6 in human genomes
Source: PLoS Genet. 2020 Aug 10;16(8):e1008915. doi: 10.1371/journal.pgen.1008915 (PMC7444522; doi:10.1371/journal.pgen.1008915)
Supplement: S6 Table — (XLSX) [file pgen.1008915.s013.xlsx]

## Sheet: Sheet1
Table S6: Additional HHV-6 genome sequences included in current study
HHV-6 strain name	Genbank Accession ID
Human herpesvirus 6A strain LEI_1501, partial genome (UK)	KT355575.1
Human betaherpesvirus 6B strain ORCA3835, partial genome (Orkney, Scotland)	KY316030.1
Human betaherpesvirus 6B strain LEI-ALD, partial genome	KY316033.1
Human betaherpesvirus 6B strain HGDP01077, partial genome (Italy)	KY316034.1
Human betaherpesvirus 6B strain HGDP00813, partial genome (Chinese)	KY316036.1
Human betaherpesvirus 6B strain HGDP00092, partial genome (Pakistan)	KY316037.1
Human betaherpesvirus 6B strain HAPMAP_NA10863, partial genome (Utah Mormon)	KY316038.1
Human betaherpesvirus 6B strain 2B-9q34.3, partial genome (Southeast England)	KY316045.1
Human betaherpesvirus 6A strain NA18999, partial genome (Japan)	KY316047.1
Human betaherpesvirus 6B strain GLA_34108, partial genome (Scotland)	KY316051.1
Human betaherpesvirus 6A strain GLA_25506, partial genome (Scotland)	KY316054.1
Human betaherpesvirus 6B isolate iciHG00245, partial genome (UK)	MG894368.1
Human betaherpesvirus 6A isolate iciHG00657, partial genome (China)	MG894370.1
Human betaherpesvirus 6B isolate iciHG02016, partial genome (Vietnam)	MG894372.1
Human herpesvirus 6B DNA, complete genome, strain: HST	AB021506.1
Human herpesvirus 6B, complete genome_Z29	NC_000898.1
Human herpesvirus 6A strain GS, complete genome	KJ123690.1
Human herpesvirus 6A isolate AJ, complete genome	KP257584.1
Human betaherpesvirus 6A, complete genome, isolate U1102	NC_001664.2
