# Supplementary material for: Endogenization and excision of human herpesvirus 6 in human genomes
Source: PLoS Genet. 2020 Aug 10;16(8):e1008915. doi: 10.1371/journal.pgen.1008915 (PMC7444522; doi:10.1371/journal.pgen.1008915)
Supplement: S7 Table — (XLSX) [file pgen.1008915.s014.xlsx]

## Sheet: Sheet1
Table S7: Primers used for Sanger sequenicng
Target	Forward Primer (5'-3')	Reverse Primer (5'-3')	Sequencing Primer (5'-3')
rs566665421	GGTGCTGGGGTTACAAGTGTT	GTTCTGCCCTTAAGAGCTGGTTTG	GAGACAGGGTTTTGCCATGT
chr22_51184036_C_G	CTTCACCCTACAATAAGGCG	GGAAGCCACTCAAAGCTCAC	CTTCACCCTACAATAAGGCG
rs149078280	GGACCTCCTGGTACTGGAAAG	CTTCGGCTTATGATGGTTTGA	GGACCTCCTGGTACTGGAAAG
rs73185306	GGTGAGTCTGAGGGGAGTCA	AGAGAACCTCAGGGACCTCCT	GGTGAGTCTGAGGGGAGTCA
