# Supplementary material for: Endogenization and excision of human herpesvirus 6 in human genomes
Source: PLoS Genet. 2020 Aug 10;16(8):e1008915. doi: 10.1371/journal.pgen.1008915 (PMC7444522; doi:10.1371/journal.pgen.1008915)
Supplement: S8 Table — (XLSX) [file pgen.1008915.s015.xlsx]

## Sheet: Sheet1
Table S8: Primers and probes used for digital droplet PCR
Target	Forward Primer (5'-3')	Reverse Primer (5'-3')	Probe (5'-3')
HHV-6A DR	GAACGGAGCAGGGCGGTAG	GGGGAAGGGAATAACAGATGAGG	VIC CGACATGATTCCTGCCC MGBNFQ
HHV-6B DR		GGGGAAGGAAATAACAGATGAGG	FAM GAACATGGTGCCTGGTC MGBNFQ
HHV-6A U57	CCGTGGGATCGTCTAAAATTATAGATGT	CCACACTAGTCCGGACGGATAA	FAM CTGGAACTGTATAATAGG MGBNFQ
HHV-6B U57			VIC CTGGAGCTGTACAACAG MGBNFQ
RPP30	GATTTGGACCTGCGAGCG	GCGGCTGTCTCCACAAGT	VIC CTGACCTGAAGGCTCT MGBNFQ
